# Supplementary material for: The Evolution of Artificial Intelligence in Ocular Toxoplasmosis Detection: A Scoping Review on Diagnostic Models, Data Challenges, and Future Directions
Source: Infect Dis Rep. 2025 Dec 8;17(6):148. doi: 10.3390/idr17060148 (PMC12733249; doi:10.3390/idr17060148)
Supplement: Supplementary file 1 [file idr-17-00148-s001.zip]

Archive with 1 entries (1 files):
- idr-3965424-supplementary.pdf
